# Supplementary material for: Interspecific Mating Is Trivial and Asymmetrical Between Two Destructive Anoplophora Beetles
Source: Insects. 2025 Mar 27;16(4):352. doi: 10.3390/insects16040352 (PMC12027497; doi:10.3390/insects16040352)
Supplement: Supplementary file 1 [file insects-16-00352-s001.zip]

Archive with 1 entries (1 files):
- insects-3546936-supplementary.pdf
